# Supplementary material for: AutoMap is a high performance homozygosity mapping tool using next-generation sequencing data
Source: Nat Commun. 2021 Jan 22;12:518. doi: 10.1038/s41467-020-20584-4 (PMC7822856; doi:10.1038/s41467-020-20584-4)
Supplement: Supplementary file 3 — Supplementary Data 1 [file 41467_2020_20584_MOESM3_ESM.xlsx]

## Sheet: Supplementary Data 1
	Supplementary Data 1. IDs, gender, age, genotyping array, NGS instrument, and DNA capture kit for samples from the training and validation sets. The level of consanguinity is reported, if known. The total size of ROHs regions larger than 1Mb detected by PLINK on autosomes and various metrics on sequencing and variants are also indicated.
	Set	ID	Gender	Age	Genotyping array	Sequencer	Capture kit	Reported consanguinity	Total ROHs [Mb]	Nb of SNPs	Nb of indels	ts/tv	Nb of reads	Reads with no mapping
	Training	F007AH-R	Male	25	GSAMD-24v2.0	HiSeq 2500	Agilent SureSelect Human All Exon v5	First-cousin parents	345.878	42112	6650	2.34	59090968	4772249
	Training	F010MAR-M	Female	38	GSAMD-24v2.0	HiSeq 2500	Agilent SureSelect Human All Exon v5	Second-cousin parents	222.995	46603	7441	2.35	64844600	4669863
	Training	F019AB-Z	Male	34	GSAMD-24v2.0	HiSeq 2500	Agilent SureSelect Human All Exon v5	First-cousin parents	90.5779	44791	6694	2.36	59329444	5266809
	Training	F021MO-M	Female	26	GSAMD-24v2.0	HiSeq 2500	Agilent SureSelect Human All Exon v5	First-cousin parents	291.495	45353	7939	2.35	75554086	4940550
	Training	F027FZ-Z	Female	24	GSAMD-24v2.0	HiSeq 2500	Agilent SureSelect Human All Exon v5	First-cousin parents	324.895	41518	6301	2.36	59132798	5866539
	Training	F030AH-GG	Male	30	GSAMD-24v2.0	HiSeq 2500	Agilent SureSelect Human All Exon v5	First-cousin parents	232.527	46310	7405	2.35	81387100	7479551
	Training	F034VR-K	Male	64	GSAMD-24v2.0	HiSeq 2500	Agilent SureSelect Human All Exon v5	First-cousin parents	165.677	45916	6936	2.38	64564984	6260215
	Training	F036ZA-T	Female	29	GSAMD-24v2.0	HiSeq 2500	Agilent SureSelect Human All Exon v5	Second-cousin parents	435.717	40012	6143	2.37	62076184	6322770
	Training	LL105	Female	57	GSA-24v2.0	NovaSeq 6000	Agilent SureSelect Human All Exon v6	First-cousin parents	186.426	59178	11664	2.26	112369598	555952
	Training	LL128	Female	46	CoreExome-24v1.2	NovaSeq 6000	Agilent SureSelect Human All Exon v6	First-cousin parents	172.442	62049	12351	2.23	164041762	1151118
	Training	LL131	Male	46	CoreExome-24v1.2	NovaSeq 6000	Agilent SureSelect Human All Exon v6	Second-cousin parents	165.949	59736	10946	2.26	97778866	475100
	Training	LL132	Male	53	CoreExome-24v1.2	NovaSeq 6000	Agilent SureSelect Human All Exon v6	First-cousin parents	276.275	56101	10201	2.23	89225088	410292
	Training	LL145	Female	17	GSAMD-24v2.0	NovaSeq 6000	Agilent SureSelect Human All Exon v6	First-cousin parents	127.324	57018	9989	2.25	83360436	373458
	Training	LL53	Female	49	CoreExome-24v1.1	NovaSeq 6000	Agilent SureSelect Human All Exon v6	Unknown	156.119	62764	12455	2.24	116888012	634580
	Training	LL82	Female	64	CoreExome-24v1.1	HiSeq 2500	Agilent SureSelect Human All Exon v6	Second-cousin parents	125.479	46699	7550	2.36	80110214	6156532
	Training	LL89	Female	47	CoreExome-24v1.1	NovaSeq 6000	Agilent SureSelect Human All Exon v6	First-cousin parents	289.425	56241	10325	2.28	84774830	397654
	Training	NSI-072	Male	39	GSAMD-24v2.0	HiSeq 2500	Agilent SureSelect Human All Exon v5	First-cousin parents	188.959	42480	6217	2.36	62888306	6090636
	Training	NSI-156	Male	31	GSAMD-24v2.0	HiSeq 2500	Agilent SureSelect Human All Exon v5	First-cousin parents	318.88	38976	5806	2.38	63522168	7395606
	Training	NSI-162	Female	16	GSAMD-24v2.0	HiSeq 2500	Agilent SureSelect Human All Exon v5	First-cousin parents	126.091	43583	6419	2.34	82671456	12857480
	Training	NSI-192	Male	26	GSAMD-24v2.0	HiSeq 2500	Agilent SureSelect Human All Exon v5	First-cousin parents	469.352	36928	5858	2.36	69234670	9191631
	Training	NSI-201	Male	16	GSAMD-24v2.0	HiSeq 2500	Agilent SureSelect Human All Exon v5	Second-cousin parents	317.457	38282	5588	2.37	60203384	8530442
	Training	NSI-206	Female	27	GSAMD-24v2.0	HiSeq 2500	Agilent SureSelect Human All Exon v5	First-cousin parents	120.863	44226	6554	2.36	77487718	10186487
	Training	NSI-221	Female	31	GSAMD-24v2.0	HiSeq 2500	Agilent SureSelect Human All Exon v5	Unknown	296.959	42531	6595	2.34	83798154	11010106
	Training	NSI-249	Female	38	GSAMD-24v2.0	HiSeq 2500	Agilent SureSelect Human All Exon v5	First-cousin parents	157.421	42876	6497	2.37	85590094	11720736
	Training	NSI-343	Female	34	GSAMD-24v2.0	HiSeq 2500	Agilent SureSelect Human All Exon v5	First-cousin parents	227.549	43123	6751	2.34	99913986	16423713
	Training	NSI-379	Female	36	GSAMD-24v2.0	HiSeq 2500	Agilent SureSelect Human All Exon v5	First-cousin parents	336.08	40973	6144	2.35	86067888	12724566
	Validation	F003S-Z	Male	12	GSAMD-24v2.0	HiSeq 2500	Agilent SureSelect Human All Exon v5	First-cousin parents	322.868	41125	6256	2.38	57640732	5241736
	Validation	F004H-S	Male	50	GSAMD-24v2.0	HiSeq 2500	Agilent SureSelect Human All Exon v5	First-cousin parents	303.806	39992	6099	2.38	57947434	5554098
	Validation	F005MAH-N	Male	32	GSAMD-24v2.0	HiSeq 2500	Agilent SureSelect Human All Exon v5	First-cousin parents	203.316	44114	7006	2.34	71483072	6591080
	Validation	F009NAH-A	Female	33	GSAMD-24v2.0	HiSeq 2500	Agilent SureSelect Human All Exon v5	First-cousin parents	202.978	45622	7231	2.36	60981242	4681355
	Validation	F011Z-KH	Female	11	GSAMD-24v2.0	HiSeq 2500	Agilent SureSelect Human All Exon v5	First-cousin parents	819.515	36095	6373	2.34	65759640	5610277
	Validation	F026FAT-AS	Female	29	GSAMD-24v2.0	HiSeq 2500	Agilent SureSelect Human All Exon v5	First-cousin parents	314.537	46943	7871	2.34	80976334	6075269
	Validation	F028AR-D	Male	42	GSAMD-24v2.0	HiSeq 2500	Agilent SureSelect Human All Exon v5	First-cousin parents	192.31	40577	5910	2.38	54692012	6166399
	Validation	F032NA-E	Female	28	GSAMD-24v2.0	HiSeq 2500	Agilent SureSelect Human All Exon v5	First-cousin parents	359.915	40790	6495	2.36	64485166	6240377
	Validation	F035MI-D	Male	25	GSAMD-24v2.0	HiSeq 2500	Agilent SureSelect Human All Exon v5	First-cousin parents	237.059	39593	5446	2.36	69152644	6352732
	Validation	LL100	Male	44	GSA-24v2.0	NovaSeq 6000	Agilent SureSelect Human All Exon v6	First-cousin parents	261.978	58135	11137	2.27	85464532	391219
	Validation	LL104	Male	77	GSA-24v2.0	NovaSeq 6000	Agilent SureSelect Human All Exon v6	Second-cousin parents	187.57	61723	11976	2.26	102683218	524144
	Validation	LL133	Male	44	CoreExome-24v1.2	NovaSeq 6000	Agilent SureSelect Human All Exon v6	Unknown	104.205	59215	10711	2.23	91111448	389896
	Validation	LL136	Female	43	CoreExome-24v1.2	NovaSeq 6000	Agilent SureSelect Human All Exon v6	Second-cousin parents	136.291	60172	10606	2.26	90782072	393562
	Validation	LL19	Female	50	CoreExome-24v1.1	NovaSeq 6000	Agilent SureSelect Human All Exon v6	First-cousin parents	359.712	57430	10818	2.26	89446038	605399
	Validation	LL28	Female	66	CoreExome-24v1.1	NovaSeq 6000	Agilent SureSelect Human All Exon v6	First-cousin parents	163.775	60074	10926	2.25	97430034	403757
	Validation	LL50	Male	66	CoreExome-24v1.1	NovaSeq 6000	Agilent SureSelect Human All Exon v6	Unknown	197.305	60875	12264	2.26	132845372	662639
	Validation	NSI-134	Male	14	GSAMD-24v2.0	HiSeq 2500	Agilent SureSelect Human All Exon v5	Unknown	211.997	40332	6268	2.35	67719540	8341299
	Validation	NSI-147	Male	27	GSAMD-24v2.0	HiSeq 2500	Agilent SureSelect Human All Exon v5	First-cousin parents	411.997	42030	6735	2.36	71656352	6276197
	Validation	NSI-171	Female	49	GSAMD-24v2.0	HiSeq 2500	Agilent SureSelect Human All Exon v5	First-cousin parents	344.223	42882	6145	2.34	65002264	6967364
	Validation	NSI-205	Male	40	GSAMD-24v2.0	HiSeq 2500	Agilent SureSelect Human All Exon v5	First-cousin parents	370.872	41121	6079	2.36	79664064	12912576
	Validation	NSI-241	Male	33	GSAMD-24v2.0	HiSeq 2500	Agilent SureSelect Human All Exon v5	First-cousin parents	327.169	42946	6583	2.34	75520158	9429805
	Validation	NSI-256	Male	38	GSAMD-24v2.0	HiSeq 2500	Agilent SureSelect Human All Exon v5	First-cousin parents	292.091	44585	6855	2.35	67081144	6316072
	Validation	NSI-263	Female	38	GSAMD-24v2.0	HiSeq 2500	Agilent SureSelect Human All Exon v5	First-cousin parents	270.969	41039	5939	2.34	58663868	8549729
	Validation	NSI-266	Male	23	GSAMD-24v2.0	HiSeq 2500	Agilent SureSelect Human All Exon v5	First-cousin parents	489.276	41332	6613	2.35	73937516	6638612
	Validation	NSI-326	Female	27	GSAMD-24v2.0	HiSeq 2500	Agilent SureSelect Human All Exon v5	First-cousin parents	142.854	47355	6787	2.36	72823610	8051661
	Validation	NSI-335	Female	32	GSAMD-24v2.0	HiSeq 2500	Agilent SureSelect Human All Exon v5	First-cousin parents	176.417	44705	6764	2.35	99913986	16423713
