# Supplementary material for: AutoMap is a high performance homozygosity mapping tool using next-generation sequencing data
Source: Nat Commun. 2021 Jan 22;12:518. doi: 10.1038/s41467-020-20584-4 (PMC7822856; doi:10.1038/s41467-020-20584-4)
Supplement: Supplementary file 5 — Source Data [file 41467_2020_20584_MOESM5_ESM.zip]

Archive with 1 entries (1 files):
- Source Data file.xlsx
