# Supplementary material for: AutoMap is a high performance homozygosity mapping tool using next-generation sequencing data
Source: Nat Commun. 2021 Jan 22;12:518. doi: 10.1038/s41467-020-20584-4 (PMC7822856; doi:10.1038/s41467-020-20584-4)
Supplement: Supplementary file 5 — Source Data [file 41467_2020_20584_MOESM5_ESM.zip › Source Data file.xlsx]

## Sheet: Figure 2
	Figure 2A,B
	Tool	Specificity [%]			Sensitivity [%]			F-score
		Average	SD	p-value vs. AutoMap	Average	SD	p-value vs. AutoMap	Average	SD	p-value vs. AutoMap
	AutoMap	79.6397	8.80438	NA	92.4143	4.35936	NA	0.855527	0.0569274	NA
	HOMWES	91.4726	5.99768	2.02968e-12	60.6956	9.94571	2.23138e-15	0.729717	0.0647331	1.68348e-07
	BCFTools	84.2211	6.09908	0.00215572	71.4658	6.5907	6.06442e-13	0.773209	0.0527444	2.99695e-07
	PLINK	57.7761	12.0877	6.88352e-14	91.9669	2.93268	0.505028	0.709681	0.0958702	8.25684e-13
	H3M2	48.5494	13.1183	1.94104e-16	93.5494	2.25511	0.0667474	0.63924	0.11183	2.03633e-14
	Filtus	68.3081	9.99403	8.52154e-08	84.8165	2.7944	7.76272e-10	0.756724	0.0661801	1.31008e-11
	HomozygosityMapper	96.7998	3.15264	3.88605e-11	33.3121	11.3708	1.41291e-20	0.495667	0.128453	1.50569e-12
	SavvyVcf	87.5092	4.97975	2.81035e-06	86.9321	5.06576	2.93719e-06	0.872197	0.0431669	0.0191785
	Savvy	44.9032	15.4439	3.37533e-17	99.5866	0.357212	6.91739e-09	0.618972	0.154997	1.70041e-11
	Figure 2C,D
	Tool	Specificity [%]			Sensitivity [%]			F-score
		Average	SD	p-value vs. AutoMap	Average	SD	p-value vs. AutoMap	Average	SD	p-value vs. AutoMap
	AutoMap	90.3811	4.70185	NA	92.4143	4.35936	NA	0.913864	0.0344461	NA
	HOMWES	97.944	1.83664	2.26091e-08	60.6956	9.94571	2.23138e-15	0.749468	0.074455	3.76181e-11
	BCFTools	95.4599	4.45346	3.14617e-05	71.4658	6.5907	6.06442e-13	0.817384	0.0488303	5.12112e-09
	PLINK	84.5772	8.2233	7.42276e-05	91.9669	2.93268	0.505028	0.881174	0.0497427	6.45634e-06
	H3M2	62.3838	18.7006	4.4776e-09	93.5494	2.25511	0.0667474	0.748521	0.134922	7.08028e-08
	Filtus	93.305	7.51683	0.0220678	84.8165	2.7944	7.76272e-10	0.888585	0.0424685	0.000204904
	HomozygosityMapper	94.2626	19.3424	0.268126	33.3121	11.3708	1.41291e-20	0.492274	0.156211	1.69742e-14
	SavvyVcf	94.7682	3.17133	2.46624e-05	86.9321	5.06576	2.93719e-06	0.906812	0.0338148	0.107841
	Savvy	80.5788	16.1869	0.00299183	99.5866	0.357212	6.91739e-09	0.8908	0.113272	0.151525

## Sheet: Figure 3
	Figure 3
	Tool	Average number of ROHs		Median size of average ROHs [Mb]		Average of total size of ROHs [Mb]
		Average	SD	Average	SD	Average	SD
	AutoMap	41.0385	13.4655	6.91079	2.20319	289.228	143.394
	HOMWES	43.4231	19.0938	3.68785	0.661733	165.675	85.9515
	BCFTools	53.0769	22.0453	3.74919	0.59053	209.791	110.865
	PLINK	101.423	16.7837	3.76221	0.823737	389.755	141.53
	H3M2	97.3846	12.2084	4.82559	0.993179	463.01	139.028
	Filtus	85.5385	23.6579	3.362	0.576476	294.991	129.661
	HomozygosityMapper	17.0769	10.8699	4.90945	1.37594	86.6399	54.6638
	SavvyVcf	25.1154	9.12284	10.131	2.54752	251.84	140.042
	Savvy	181.192	34.21	2.96258	0.748335	558.618	145.996
	PLINK-array	37.8846	16.5392	6.66776	1.87639	260.14	144.197

## Sheet: Supplementary figure 1
	Supplementary Figure 1A,B
	Condition	Specificity [%]	SD	Sensitivity [%]	SD
	Default	77.4954	7.69367	90.5402	5.43471
	maxgap=1000	77.4859	7.69323	90.6397	5.38822
	ext=0	80.9225	7.09948	88.3831	5.5093
	minsize=0	77.487	7.69493	90.8596	5.39835
	minvar=1	58.1324	10.0029	92.2662	4.52935
	minperc=0	56.3198	10.5083	92.5917	4.40613
	DP=0	72.3857	8.53609	92.0345	4.57529
	No hard filter on allelic ratio	79.9199	8.0575	88.6499	7.27061
	No binomial filter on allelic ratio	77.6193	7.79127	90.0885	5.50537
	Supplementary Figure 1C
	Condition	Specificity [%]	Sensitivity [%]	F-score
	Default	77.4954	90.5402	0.840178
	DP=6	76.2978	90.2646	0.832812
	DP=7	76.8463	90.2205	0.835334
	DP=9	77.4331	90.4478	0.839405
	DP=10	77.6486	89.84	0.837443
	binomial=-3	77.1383	90.9091	0.840237
	binomial=-4	77.4069	90.6779	0.840424
	binomial=-6	77.5294	90.3708	0.839501
	binomial=-7	77.5694	90.3025	0.839359
	percaltlow=0.2	78.4748	89.7565	0.841156
	peracltlow=0.225	77.8218	90.4869	0.841544
	peracltlow=0.275	76.8772	90.954	0.839156
	percaltlow=0.3	76.204	91.183	0.836935
	percalthigh=0.7	76.8065	90.8994	0.838529
	percalthigh=0.725	77.0578	90.7752	0.839165
	percalthigh=0.775	77.5994	90.4554	0.840274
	percalthigh=0.8	77.7759	90.4066	0.840912
	window=6	77.6994	89.6069	0.836531
	window=8	79.9707	87.2147	0.835927
	windowthres=4	81.0757	85.6136	0.833446
	windowthres=6	78.2497	89.164	0.837068
	window=6 windowthres=4	77.7861	89.8905	0.838383
	window=8 windowthres=6	77.114	90.603	0.838585
	maxgap=5	77.6766	88.43	0.830533
	maxgap=8	77.6138	89.9396	0.837767
	maxgap=12	77.4824	90.5405	0.840114
	maxgap=15	77.4859	90.6397	0.840628
	maxgap=1000	77.4859	90.6397	0.840628
	extend=0	80.9225	88.3831	0.846528
	extend=0.7	77.8388	90.3233	0.840811
	extend=1.5	77.1593	90.6974	0.839283
	extend=3	76.7387	90.8011	0.837699
	minsize=0.5	77.487	90.806	0.841465
	minsize=0.8	77.487	90.6907	0.840889
	minsize=1.2	78.7057	90.3782	0.845419
	minsize=1.5	80.1587	89.8739	0.850163
	minvar=20	74.6595	91.0081	0.828338
	minvar=23	76.4253	90.6314	0.835283
	minvar=27	78.9902	90.0397	0.84515
	minvar=30	80.7813	89.4695	0.851254
	minperc=85	71.8212	91.6698	0.817455
	minperc=87	75.6169	91.0227	0.833198
	minperc=89	79.029	89.5494	0.842892
	minperc=90	81.5107	88.7426	0.851267

## Sheet: Supplementary figure 2
	Supplementary Figure 2
	Condition	Specificity [%]			Sensitivity [%]
		Average	SD	p-value vs. Training	Average	SD	p-value vs. Training
	Training	77.4954	7.69367	NA	90.5402	5.43471	NA
	Validation	79.6397	8.80438	0.35	92.4143	4.35936	0.18
	GATK-HaplotypeCaller	77.4954	7.69367	NA	90.5402	5.43471	NA
	Strelka	77.6249	7.46993	NA	89.1038	6.75327	NA
	Samtools-mpileup	73.1147	8.57528	NA	90.9747	5.6028	NA

## Sheet: Supplementary figure 5
	Supplementary Figure 5
	Parameter	Specificity [%]	SD	Sensitivity [%]	SD
	0 het	90.3634	7.18796	34.3433	5.52683
	1 het	80.3655	7.43236	69.3306	6.83822
	2 het	69.0451	9.36559	85.0347	4.90251
	3 het	55.9074	10.3574	90.9483	3.71626
	4 het	44.9315	9.94419	93.6199	2.87783
	5 het	36.1175	9.2437	95.0728	2.35818
